# Supplementary material for: Definition and Revision of the Orthrius-group of genera (Coleoptera, Cleridae, Clerinae)
Source: Zookeys. 2011 Apr 28;(92):35–60. doi: 10.3897/zookeys.92.1157 (PMC3084544; doi:10.3897/zookeys.92.1157)
Supplement: XML Treatment for Aphelochroa [file zookeys.92.1157-treatment1.xml]

<!DOCTYPE tp:taxon-treatment
  PUBLIC "-//TaxonX//DTD Taxonomic Treatment Publishing DTD v0 20100105//EN" "tax-treatment-NSO.dtd">
<tp:taxon-treatment xmlns:tp="http://www.plazi.org/taxpub"><tp:treatment-meta><mixed-citation publication-type="journal"><person-group><name><surname>Roland</surname><given-names>Gerstmeier</given-names></name><name><surname>Jonas</surname><given-names>Eberle</given-names></name></person-group><article-title>Definition and Revision of the <italic>Orthrius</italic>-group of genera (Coleoptera, Cleridae, Clerinae)</article-title><source>Zookeys</source><day>28</day><month>4</month><year>2011</year><volume>2011</volume><issue>92</issue><fpage>35</fpage><lpage>60</lpage><pub-id pub-id-type="doi">10.3897/zookeys.92.1157</pub-id></mixed-citation></tp:treatment-meta><tp:nomenclature><tp:taxon-name>
                        <tp:taxon-name-part taxon-name-part-type="genus">Aphelochroa</tp:taxon-name-part>
                    		<object-id xmlns:xlink="http://www.w3.org/1999/xlink" xlink:type="simple">http://species-id.net/wiki/Aphelochroa</object-id>
                    </tp:taxon-name><tp:taxon-authority>Quedenfeldt, 1885</tp:taxon-authority><xref ref-type="fig" rid="F2">Figs 11</xref><xref ref-type="fig" rid="F3">21</xref><xref ref-type="fig" rid="F4">29</xref><xref ref-type="fig" rid="F5">38</xref><xref ref-type="fig" rid="F6">47</xref><xref ref-type="fig" rid="F7">58</xref><tp:nomenclature-citation-list><tp:nomenclature-citation><tp:taxon-name>Burgeonus</tp:taxon-name><comment> Pic, 1950 syn. n.; <xref ref-type="bibr" rid="B43">Pic 1950</xref>: 158.</comment></tp:nomenclature-citation></tp:nomenclature-citation-list></tp:nomenclature><tp:treatment-sec sec-type="Type species"><title>Type species:</title><p><italic><tp:taxon-name>Aphelochroa carneipennis</tp:taxon-name></italic> Quedenfeldt, 1885. <xref ref-type="bibr" rid="B44">Quedenfeldt 1885</xref>: 267; <xref ref-type="bibr" rid="B24">Kraatz 1899</xref>: 86; <xref ref-type="bibr" rid="B46">Schenkling 1902</xref>: 326; <xref ref-type="bibr" rid="B47">Schenkling 1903</xref>: 29, 57; <xref ref-type="bibr" rid="B27">Mawdsley 1994</xref>: 128; <xref ref-type="bibr" rid="B28">Mawdsley and Sithole 2010</xref>: 1.</p></tp:treatment-sec><tp:treatment-sec sec-type="Distribution"><title>Distribution:</title><p>Aethiopian region.</p></tp:treatment-sec><tp:treatment-sec sec-type="Material examined"><title>Material examined:</title><p><italic><tp:taxon-name>Aphelochroa sanguinea</tp:taxon-name></italic> (Thomson, 1857), Kenya, Voi, Sagala Region, 12.1991, leg. K. Werner. <italic><tp:taxon-name>Aphelochroa sanguinalis</tp:taxon-name></italic> (Westwood, 1852), Congo, VIII.1959, Albertville. <italic><tp:taxon-name>Aphelochroa fulva</tp:taxon-name></italic> Kraatz, 1899, Kenya, Meru Distr., Materi (Mitunguu), mt. 800, R. Mourglia legit; and several other specimens of this genus (all RGCM). <italic><tp:taxon-name>Burgeonus freynei</tp:taxon-name></italic> Pic, 1950 (Holotype), Coll. Mus. Congo, Lulua: Luashi, XI-1938, F. Freyne; R. DET., X., 5621; desiré; Burgeonus freynei n sp [handwritten by Pic](MRAC).</p></tp:treatment-sec><tp:treatment-sec sec-type="Description"><title>Description</title><sec sec-type="Head"><title>Head:</title><p>Eyes strongly protruding, only slightly emarginate at antennal insertion; interocular space more than one eye width; gular sutures converging, gular process broad; A1 large, stout, almost twice as long as A2, A2 shorter than A3, A3-A8 filiform, antennomeres becoming shorter, A9 dilated distally, A10 broader than long, A11 sub-ovate, apical third pinched, terminal three antennomeres forming a loose club.</p></sec><sec sec-type="Thorax"><title>Thorax:</title><p>Proepimeron short, not acute; anterior mesosternal process absent; proepimeron short; metendosternite with normal furcal stalk, short, normal furcal <!--PageBreak--><!--PageBreak-->arms and very slightly emarginate stalk base (<xref ref-type="fig" rid="F2">Fig. 11</xref>). Elytra long, subparallel, broadest behind middle, apices broadly rounded, elytral punctation not arranged into striae.</p></sec><sec sec-type="Legs"><title>Legs:</title><p>Of normal size, stout; tarsal pulvillar formula 4-4-3, tibial spur formula 1-2-2; tibiae with longitudinal carinae; claws simple<!--PageBreak-->.</p></sec><sec sec-type="Abdomen"><title>Abdomen:</title><p>Apical margin of male ventrite 6 distinctly emarginate (<xref ref-type="fig" rid="F6">Fig. 47</xref>); tegmen slender, tapering to a curved acumination distally, phallic struts acuminate, not fused, phallobasic apodeme slightly dilated distally (<xref ref-type="fig" rid="F5">Fig. 38</xref>).</p><fig id="F2" position="float" orientation="portrait"><label>Figures 11–20.</label><caption><p>Metendosternites of <bold>11</bold> <italic><tp:taxon-name>Aphelochroa</tp:taxon-name></italic> sp. <bold>12</bold> <italic><tp:taxon-name>Caridopus</tp:taxon-name></italic> sp. <bold>13</bold> <italic><tp:taxon-name>Dozocolletus discophorus</tp:taxon-name></italic> <bold>14</bold> <italic><tp:taxon-name>Gyponyx</tp:taxon-name></italic> sp. <bold>15</bold> <italic><tp:taxon-name>Languropilus fortipes</tp:taxon-name></italic> <bold>16</bold> <italic><tp:taxon-name>Neorthrius</tp:taxon-name></italic> sp. <bold>17</bold> <italic><tp:taxon-name>Nonalatus brevis</tp:taxon-name></italic> <bold>18</bold> <italic><tp:taxon-name>Orthrius sepulcralis</tp:taxon-name></italic> <bold>19</bold> <italic><tp:taxon-name>Pseudoastigmus pygidialis</tp:taxon-name></italic> <bold>20</bold> <italic><tp:taxon-name>Xenorthrius loricus</tp:taxon-name></italic>. Scale bars 0.5mm.</p></caption><graphic xmlns:xlink="http://www.w3.org/1999/xlink" xlink:href="ZooKeys-092-035-g002.jpg" position="float" orientation="portrait" xlink:type="simple"/></fig></sec></tp:treatment-sec><tp:treatment-sec><!--Section generated to contain objects referenced in tp:taxon-treatment.--><fig id="F3" position="float" orientation="portrait"><label>Figures 21–28.</label><caption><p>Wings of <bold>21</bold> <italic><tp:taxon-name>Aphelochroa</tp:taxon-name></italic> sp. <bold>22</bold> <italic><tp:taxon-name>Caridopus</tp:taxon-name></italic> sp. <bold>23</bold> <italic><tp:taxon-name>Gyponyx</tp:taxon-name></italic> sp. <bold>24</bold> <italic><tp:taxon-name>Languropilus</tp:taxon-name></italic> sp. <bold>25</bold> <italic><tp:taxon-name>Neorthrius</tp:taxon-name></italic> sp. <bold>26</bold> <italic><tp:taxon-name>Orthrius</tp:taxon-name></italic> sp. <bold>27</bold> <italic><tp:taxon-name>Pieleus</tp:taxon-name></italic> sp. <bold>28</bold> <italic><tp:taxon-name>Xenorthrius</tp:taxon-name></italic> sp. Scale bars 5mm.</p></caption><graphic xmlns:xlink="http://www.w3.org/1999/xlink" xlink:href="ZooKeys-092-035-g003.jpg" position="float" orientation="portrait" xlink:type="simple"/></fig><fig id="F4" position="float" orientation="portrait"><label>Figures 29–37.</label><caption><p>Spicular forks of <bold>29</bold> <italic><tp:taxon-name>Aphelochroa</tp:taxon-name></italic> sp. <bold>30</bold> <italic><tp:taxon-name>Caridopus monstruosus</tp:taxon-name></italic> <bold>31</bold> <italic><tp:taxon-name>Dozocolletus discophorus</tp:taxon-name></italic> <bold>32</bold> <italic><tp:taxon-name>Gyponyx</tp:taxon-name></italic> sp. <bold>33</bold> <italic><tp:taxon-name>Neorthrius</tp:taxon-name></italic> sp. <bold>34</bold> Nonalatus brevis <bold>35</bold> <italic><tp:taxon-name>Orthrius sepulcralis</tp:taxon-name></italic> <bold>36</bold> <italic><tp:taxon-name>Pseudoastigmus pygidialis</tp:taxon-name></italic> <bold>37</bold> <italic><tp:taxon-name>Xenorthrius simplex</tp:taxon-name></italic>. Scale bars 0.5mm.</p></caption><graphic xmlns:xlink="http://www.w3.org/1999/xlink" xlink:href="ZooKeys-092-035-g004.jpg" position="float" orientation="portrait" xlink:type="simple"/></fig><fig id="F5" position="float" orientation="portrait"><label>Figures 38–46.</label><caption><p>Aedeagi of <bold>38</bold> <italic><tp:taxon-name>Aphelochroa</tp:taxon-name></italic> sp. <bold>39</bold> <italic><tp:taxon-name>Caridopus</tp:taxon-name></italic> sp. <bold>40</bold> <italic><tp:taxon-name>Dozocolletus discophorus</tp:taxon-name></italic> <bold>41</bold> <italic><tp:taxon-name>Gyponyx</tp:taxon-name></italic> sp. <bold>42</bold> <italic><tp:taxon-name>Neorthrius</tp:taxon-name></italic> sp. <bold>43</bold> <italic><tp:taxon-name>Nonalatus brevis</tp:taxon-name></italic> <bold>44</bold> <italic><tp:taxon-name>Orthrius sepulcralis</tp:taxon-name></italic> <bold>45</bold> <italic><tp:taxon-name>Pseudoastigmus pygidialis</tp:taxon-name></italic> <bold>46</bold> <italic><tp:taxon-name>Xenorthrius simplex</tp:taxon-name></italic>. Scale bars 1mm.</p></caption><graphic xmlns:xlink="http://www.w3.org/1999/xlink" xlink:href="ZooKeys-092-035-g005.jpg" position="float" orientation="portrait" xlink:type="simple"/></fig><fig id="F6" position="float" orientation="portrait"><label>Figures 47–57.</label><caption><p>Terminal abdominal segments of <bold>47</bold> <italic><tp:taxon-name>Aphelochroa</tp:taxon-name></italic> sp. <bold>48</bold> <italic><tp:taxon-name>Caridopus</tp:taxon-name></italic> sp. <bold>49</bold> <italic><tp:taxon-name>Dozocolletus discophorus</tp:taxon-name></italic> <bold>50</bold> <italic><tp:taxon-name>Gyponyx</tp:taxon-name></italic> sp. <bold>51</bold> <italic><tp:taxon-name>Languropilus fortipes</tp:taxon-name></italic> <bold>52</bold> <italic><tp:taxon-name>Neorthrius</tp:taxon-name></italic> sp. <bold>53</bold> <italic><tp:taxon-name>Nonalatus brevis</tp:taxon-name></italic> <bold>54</bold> <italic><tp:taxon-name>Orthrius sepulcralis</tp:taxon-name></italic> <bold>55</bold> <italic><tp:taxon-name>Pieleus irregularis</tp:taxon-name></italic> <bold>56</bold> <italic><tp:taxon-name>Pseudoastigmus pygidialis</tp:taxon-name></italic> <bold>57</bold> <italic><tp:taxon-name>Xenorthrius simplex</tp:taxon-name></italic>. Scale bars 1mm.</p></caption><graphic xmlns:xlink="http://www.w3.org/1999/xlink" xlink:href="ZooKeys-092-035-g006.jpg" position="float" orientation="portrait" xlink:type="simple"/></fig><fig id="F7" position="float" orientation="portrait"><label>Figures 58–63.</label><caption><p>Habitus of <bold>58</bold> <italic><tp:taxon-name>Aphelochroa</tp:taxon-name></italic> sp. <bold>59</bold> <italic><tp:taxon-name>Caridopus</tp:taxon-name></italic> sp. <bold>60</bold> <italic><tp:taxon-name>Dozocolletus discophorus</tp:taxon-name></italic> <bold>61</bold> <italic><tp:taxon-name>Gyponyx</tp:taxon-name></italic> sp. <bold>62</bold> <italic><tp:taxon-name>Languropilus fortipes</tp:taxon-name></italic> <bold>63</bold> <italic><tp:taxon-name>Neorthrius</tp:taxon-name></italic> sp.</p></caption><graphic xmlns:xlink="http://www.w3.org/1999/xlink" xlink:href="ZooKeys-092-035-g007.jpg" position="float" orientation="portrait" xlink:type="simple"/></fig></tp:treatment-sec><ref-list><ref id="B43"><mixed-citation xmlns:xlink="http://www.w3.org/1999/xlink" xlink:type="simple"><person-group><name name-style="western"><surname>Pic</surname><given-names>M</given-names></name></person-group> (<year>1950</year>)<article-title> Nouveaux Clérides, originaires surtout du Congo belge (Col.).</article-title><source>Revue de Zoologie et de Botanique Africaines</source><volume>43</volume> (<issue>1–2</issue>):<fpage>152</fpage>-<lpage>163</lpage>.</mixed-citation></ref><ref id="B44"><mixed-citation xmlns:xlink="http://www.w3.org/1999/xlink" xlink:type="simple"><person-group><name name-style="western"><surname>Quedenfeldt</surname><given-names>G</given-names></name></person-group> (<year>1885</year>)<article-title> Vier neue Cleriden aus dem tropischen Westafrika.</article-title><source>Berliner Entomologische Zeitschrift</source><volume>29</volume> (<issue>2</issue>):<fpage>267</fpage>-<lpage>271</lpage>.<ext-link ext-link-type="uri" xlink:href="http://dx.doi.org/10.1002/mmnd.18850290211" xlink:type="simple">doi:10.1002/mmnd.18850290211</ext-link></mixed-citation></ref><ref id="B24"><mixed-citation xmlns:xlink="http://www.w3.org/1999/xlink" xlink:type="simple"><person-group><name name-style="western"><surname>Kraatz</surname><given-names>G</given-names></name></person-group> (<year>1899</year>)<article-title> Verzeichnis der von Hrn. Conradt in Westafrica (Kamerun, Togo) gesammelten Cleriden.</article-title><source>Deutsche entomologische Zeitschrift</source><volume>1899</volume> (<issue>1</issue>):<fpage>81</fpage>-<lpage>107</lpage>.</mixed-citation></ref><ref id="B46"><mixed-citation xmlns:xlink="http://www.w3.org/1999/xlink" xlink:type="simple"><person-group><name name-style="western"><surname>Schenkling</surname><given-names>S</given-names></name></person-group> (<year>1902</year>)<article-title> Clérides nouveaux du Muséum d’Histoire naturelle de Paris.</article-title><source>Bulletin du Muséum d’Histoire Naturelle</source><volume>8</volume>:<fpage>317</fpage>-<lpage>333</lpage>.</mixed-citation></ref><ref id="B47"><mixed-citation xmlns:xlink="http://www.w3.org/1999/xlink" xlink:type="simple"><person-group><name name-style="western"><surname>Schenkling</surname><given-names>S</given-names></name></person-group> (<year>1903</year>)<article-title> Coleoptera. Malacodermata. Fam. Cleridae.</article-title> In: <person-group><name name-style="western"><surname>Wytsman</surname><given-names>P</given-names></name></person-group> (<role>Ed</role>) <source>Genera Insectorum, Fasc. 13</source>, <publisher-name>P. Wytsman</publisher-name>, <publisher-loc>Bruxelles</publisher-loc>, <lpage>124</lpage>pp.</mixed-citation></ref><ref id="B27"><mixed-citation xmlns:xlink="http://www.w3.org/1999/xlink" xlink:type="simple"><person-group><name name-style="western"><surname>Mawdsley</surname><given-names>JR</given-names></name></person-group> (<year>1994</year>)<article-title> A revision of the genus <italic>Aphelochroa</italic> Quedenfeldt (Coleoptera: Cleridae: Clerinae).</article-title><source>Journal of African Zoology</source><volume>108</volume>:<fpage>121</fpage>-<lpage>132</lpage>.</mixed-citation></ref><ref id="B28"><mixed-citation xmlns:xlink="http://www.w3.org/1999/xlink" xlink:type="simple"><person-group><name name-style="western"><surname>Mawdsley</surname><given-names>JR</given-names></name><name name-style="western"><surname>Sithole</surname><given-names>H</given-names></name></person-group> (<year>2010</year>)<article-title> Observation on the biology of the South African checkered beetle <italic>Aphelochroa sanguinalis</italic> (Westwood) (Coleoptera: Cleridae).</article-title><source>Insecta Mundi</source><volume>0111</volume>:<fpage>1</fpage>–<lpage>6</lpage>. <ext-link ext-link-type="uri" xlink:href="http://centerforsystematicentomology.org/insectamundi/0111MawdsleyandSithole.pdf" xlink:type="simple">http://centerforsystematicentomology.org/insectamundi/0111MawdsleyandSithole.pdf</ext-link></mixed-citation></ref></ref-list></tp:taxon-treatment>
