# Supplementary material for: Definition and Revision of the Orthrius-group of genera (Coleoptera, Cleridae, Clerinae)
Source: Zookeys. 2011 Apr 28;(92):35–60. doi: 10.3897/zookeys.92.1157 (PMC3084544; doi:10.3897/zookeys.92.1157)
Supplement: XML Treatment for Dozocolletus [file zookeys.92.1157-treatment3.xml]

<!DOCTYPE tp:taxon-treatment
  PUBLIC "-//TaxonX//DTD Taxonomic Treatment Publishing DTD v0 20100105//EN" "tax-treatment-NSO.dtd">
<tp:taxon-treatment xmlns:tp="http://www.plazi.org/taxpub"><tp:treatment-meta><mixed-citation publication-type="journal"><person-group><name><surname>Roland</surname><given-names>Gerstmeier</given-names></name><name><surname>Jonas</surname><given-names>Eberle</given-names></name></person-group><article-title>Definition and Revision of the <italic>Orthrius</italic>-group of genera (Coleoptera, Cleridae, Clerinae)</article-title><source>Zookeys</source><day>28</day><month>4</month><year>2011</year><volume>2011</volume><issue>92</issue><fpage>35</fpage><lpage>60</lpage><pub-id pub-id-type="doi">10.3897/zookeys.92.1157</pub-id></mixed-citation></tp:treatment-meta><tp:nomenclature><tp:taxon-name>
                        <tp:taxon-name-part taxon-name-part-type="genus">Dozocolletus</tp:taxon-name-part>
                    		<object-id xmlns:xlink="http://www.w3.org/1999/xlink" xlink:type="simple">http://species-id.net/wiki/Dozocolletus</object-id>
                    </tp:taxon-name><tp:taxon-authority>Chevrolat, 1842</tp:taxon-authority><xref ref-type="fig" rid="F2">Figs 13</xref><xref ref-type="fig" rid="F4">31</xref><xref ref-type="fig" rid="F5">40</xref><xref ref-type="fig" rid="F6">49</xref><xref ref-type="fig" rid="F7">60</xref><tp:nomenclature-citation-list><tp:nomenclature-citation><tp:taxon-name>Brinckodes</tp:taxon-name><comment> Winkler, 1960 syn. n.; <xref ref-type="bibr" rid="B52">Winkler 1960</xref>: 130.</comment></tp:nomenclature-citation><tp:nomenclature-citation><tp:taxon-name>Quasibrinckodes</tp:taxon-name><comment> Winkler, 1960 syn. n.; <xref ref-type="bibr" rid="B52">Winkler 1960</xref>: 134.</comment></tp:nomenclature-citation></tp:nomenclature-citation-list></tp:nomenclature><tp:treatment-sec sec-type="Type species"><title>Type species:</title><p><italic><tp:taxon-name>Dozocolletus oblongus</tp:taxon-name></italic> Chevrolat, 1842. <xref ref-type="bibr" rid="B1">Chevrolat 1842</xref>: 278; <xref ref-type="bibr" rid="B25">Lacordaire 1857</xref>: 442; <xref ref-type="bibr" rid="B47">Schenkling 1903</xref>: 28, 38.</p></tp:treatment-sec><tp:treatment-sec sec-type="Distribution"><title>Distribution:</title><p>Aethiopian region (southern Africa).</p></tp:treatment-sec><tp:treatment-sec sec-type="Material examined"><title>Material examined:</title><p><italic><tp:taxon-name>Dozocolletus discophorus</tp:taxon-name></italic> (Boheman, 1851)(Type), Caffraria, J. Wahlb, Type. <italic><tp:taxon-name>Dozocolletus puberulus</tp:taxon-name></italic> (Boheman, 1851)(Type), Caffraria, J. Wahlb, Type. <italic><tp:taxon-name>Dozocolletus oblongus</tp:taxon-name></italic> Chevrolat, 1842, Pretoria, 2.XII.1963, leg. A.L. Capener (all NRM). <italic><tp:taxon-name>Brinckodes apterus</tp:taxon-name></italic> Winkler, 1960 (Holotype and two Paratypes), S. Afr. Transvaal, 16 miles NE of Pretoria, Oct.-Nov. 1954, G. Rudebeck; Brinckodes apterus n.g., n.sp., Det. J.R. Winkler, 1959. <italic><tp:taxon-name>Brinckodes apterus</tp:taxon-name></italic> ab. <italic>ater</italic> Winkler, 1960 (Holotype), S. Afr. Transvaal, 16 miles NE of Pretoria, Oct.-Nov. 1954, G. Rudebeck; Brinckodes apterus n.g., n.sp., n.ab., Det. J.R. Winkler 1959. <italic><tp:taxon-name>Quasibrinckodes pictus</tp:taxon-name></italic> Winkler, 1960 (Holotype), 8200 ft.; S. Afr. Cape Prov., Drakensbergen, 8 miles ENE Rhodes, 10.III.51, No 223; Swedish South Africa Expedition, 1950–1951, Brinck - Rudebeck; Quasibrinckodes pictus n.g., n.sp., Det. J.R. Winkler 1959, Holotypus (all MZLU).</p></tp:treatment-sec><tp:treatment-sec sec-type="Description"><title>Description</title><sec sec-type="Head"><title>Head:</title><p>Eyes protruding, very slightly emarginate at antennal insertion; interocular space two to three eye widths; gular sutures converging, gular process broad; antennae long, A1 large, stout, almost twice as long as A2, A2 shorter than A3, A3-A8 filiform, antennomeres becoming shorter, A9 short, transverse, A10 larger than A9, transverse, A11 approximately equal in length to A9+A10, sub-ovate, apical half pinched, terminal three antennomeres forming a distinct club.</p></sec><sec sec-type="Thorax"><title>Thorax:</title><p>Pronotum conspicuously constricted towards base, without transverse impression, proepimeron short to medium-sized, not acute; anterior mesosternal process present, broadly bent, proepimeron broad, short; metendosternite with very short furcal stalk, stalk base broad, with a deep emargination, furcal arms long, acute distally (<xref ref-type="fig" rid="F2">Fig. 13</xref>). Elytra short, elytral base strongly constricted, broadest behind middle, apices rounded, elytral punctation arranged into ten striae; wingless.</p></sec><sec sec-type="Legs"><title>Legs:</title><p>Relatively short, stout; femora conspicuously thickened (especially profemora); tarsal pulvillar formula 4-4-4, tibial spur formula 2-2-2; tibiae with longitudinal carinae; claws simple, stout.</p></sec><sec sec-type="Abdomen"><title>Abdomen:</title><p>Apical margin of male ventrite 6 not emarginate (<xref ref-type="fig" rid="F6">Fig. 49</xref>); tegmen relatively broad, phallobasic struts fused, phallic struts broad, dilated distally, phallobasic apodeme not dilated distally (<xref ref-type="fig" rid="F5">Fig. 40</xref>).</p><fig id="F4" position="float" orientation="portrait"><label>Figures 29–37.</label><caption><p>Spicular forks of <bold>29</bold> <italic><tp:taxon-name>Aphelochroa</tp:taxon-name></italic> sp. <bold>30</bold> <italic><tp:taxon-name>Caridopus monstruosus</tp:taxon-name></italic> <bold>31</bold> <italic><tp:taxon-name>Dozocolletus discophorus</tp:taxon-name></italic> <bold>32</bold> <italic><tp:taxon-name>Gyponyx</tp:taxon-name></italic> sp. <bold>33</bold> <italic><tp:taxon-name>Neorthrius</tp:taxon-name></italic> sp. <bold>34</bold> Nonalatus brevis <bold>35</bold> <italic><tp:taxon-name>Orthrius sepulcralis</tp:taxon-name></italic> <bold>36</bold> <italic><tp:taxon-name>Pseudoastigmus pygidialis</tp:taxon-name></italic> <bold>37</bold> <italic><tp:taxon-name>Xenorthrius simplex</tp:taxon-name></italic>. Scale bars 0.5mm.</p></caption><graphic xmlns:xlink="http://www.w3.org/1999/xlink" xlink:href="ZooKeys-092-035-g004.jpg" position="float" orientation="portrait" xlink:type="simple"/></fig></sec></tp:treatment-sec><tp:treatment-sec><!--Section generated to contain objects referenced in tp:taxon-treatment.--><fig id="F2" position="float" orientation="portrait"><label>Figures 11–20.</label><caption><p>Metendosternites of <bold>11</bold> <italic><tp:taxon-name>Aphelochroa</tp:taxon-name></italic> sp. <bold>12</bold> <italic><tp:taxon-name>Caridopus</tp:taxon-name></italic> sp. <bold>13</bold> <italic><tp:taxon-name>Dozocolletus discophorus</tp:taxon-name></italic> <bold>14</bold> <italic><tp:taxon-name>Gyponyx</tp:taxon-name></italic> sp. <bold>15</bold> <italic><tp:taxon-name>Languropilus fortipes</tp:taxon-name></italic> <bold>16</bold> <italic><tp:taxon-name>Neorthrius</tp:taxon-name></italic> sp. <bold>17</bold> <italic><tp:taxon-name>Nonalatus brevis</tp:taxon-name></italic> <bold>18</bold> <italic><tp:taxon-name>Orthrius sepulcralis</tp:taxon-name></italic> <bold>19</bold> <italic><tp:taxon-name>Pseudoastigmus pygidialis</tp:taxon-name></italic> <bold>20</bold> <italic><tp:taxon-name>Xenorthrius loricus</tp:taxon-name></italic>. Scale bars 0.5mm.</p></caption><graphic xmlns:xlink="http://www.w3.org/1999/xlink" xlink:href="ZooKeys-092-035-g002.jpg" position="float" orientation="portrait" xlink:type="simple"/></fig><fig id="F5" position="float" orientation="portrait"><label>Figures 38–46.</label><caption><p>Aedeagi of <bold>38</bold> <italic><tp:taxon-name>Aphelochroa</tp:taxon-name></italic> sp. <bold>39</bold> <italic><tp:taxon-name>Caridopus</tp:taxon-name></italic> sp. <bold>40</bold> <italic><tp:taxon-name>Dozocolletus discophorus</tp:taxon-name></italic> <bold>41</bold> <italic><tp:taxon-name>Gyponyx</tp:taxon-name></italic> sp. <bold>42</bold> <italic><tp:taxon-name>Neorthrius</tp:taxon-name></italic> sp. <bold>43</bold> <italic><tp:taxon-name>Nonalatus brevis</tp:taxon-name></italic> <bold>44</bold> <italic><tp:taxon-name>Orthrius sepulcralis</tp:taxon-name></italic> <bold>45</bold> <italic><tp:taxon-name>Pseudoastigmus pygidialis</tp:taxon-name></italic> <bold>46</bold> <italic><tp:taxon-name>Xenorthrius simplex</tp:taxon-name></italic>. Scale bars 1mm.</p></caption><graphic xmlns:xlink="http://www.w3.org/1999/xlink" xlink:href="ZooKeys-092-035-g005.jpg" position="float" orientation="portrait" xlink:type="simple"/></fig><fig id="F6" position="float" orientation="portrait"><label>Figures 47–57.</label><caption><p>Terminal abdominal segments of <bold>47</bold> <italic><tp:taxon-name>Aphelochroa</tp:taxon-name></italic> sp. <bold>48</bold> <italic><tp:taxon-name>Caridopus</tp:taxon-name></italic> sp. <bold>49</bold> <italic><tp:taxon-name>Dozocolletus discophorus</tp:taxon-name></italic> <bold>50</bold> <italic><tp:taxon-name>Gyponyx</tp:taxon-name></italic> sp. <bold>51</bold> <italic><tp:taxon-name>Languropilus fortipes</tp:taxon-name></italic> <bold>52</bold> <italic><tp:taxon-name>Neorthrius</tp:taxon-name></italic> sp. <bold>53</bold> <italic><tp:taxon-name>Nonalatus brevis</tp:taxon-name></italic> <bold>54</bold> <italic><tp:taxon-name>Orthrius sepulcralis</tp:taxon-name></italic> <bold>55</bold> <italic><tp:taxon-name>Pieleus irregularis</tp:taxon-name></italic> <bold>56</bold> <italic><tp:taxon-name>Pseudoastigmus pygidialis</tp:taxon-name></italic> <bold>57</bold> <italic><tp:taxon-name>Xenorthrius simplex</tp:taxon-name></italic>. Scale bars 1mm.</p></caption><graphic xmlns:xlink="http://www.w3.org/1999/xlink" xlink:href="ZooKeys-092-035-g006.jpg" position="float" orientation="portrait" xlink:type="simple"/></fig><fig id="F7" position="float" orientation="portrait"><label>Figures 58–63.</label><caption><p>Habitus of <bold>58</bold> <italic><tp:taxon-name>Aphelochroa</tp:taxon-name></italic> sp. <bold>59</bold> <italic><tp:taxon-name>Caridopus</tp:taxon-name></italic> sp. <bold>60</bold> <italic><tp:taxon-name>Dozocolletus discophorus</tp:taxon-name></italic> <bold>61</bold> <italic><tp:taxon-name>Gyponyx</tp:taxon-name></italic> sp. <bold>62</bold> <italic><tp:taxon-name>Languropilus fortipes</tp:taxon-name></italic> <bold>63</bold> <italic><tp:taxon-name>Neorthrius</tp:taxon-name></italic> sp.</p></caption><graphic xmlns:xlink="http://www.w3.org/1999/xlink" xlink:href="ZooKeys-092-035-g007.jpg" position="float" orientation="portrait" xlink:type="simple"/></fig></tp:treatment-sec><ref-list><ref id="B52"><mixed-citation xmlns:xlink="http://www.w3.org/1999/xlink" xlink:type="simple"><person-group><name name-style="western"><surname>Winkler</surname><given-names>JR</given-names></name></person-group> (<year>1960</year>)<article-title> Coleoptera: Cleridae.</article-title><source>In: Hanström B, Brinck P, Rudebeck G (Eds) South African Animal Life</source><volume>7</volume>:<fpage>128</fpage>-<lpage>162</lpage>.</mixed-citation></ref><ref id="B1"><mixed-citation xmlns:xlink="http://www.w3.org/1999/xlink" xlink:type="simple"><person-group><name name-style="western"><surname>Chevrolat</surname><given-names>A</given-names></name></person-group> (<year>1842</year>)<article-title> Descriptions de quelques Térédiles de l’Afrique australe, du voyage de M. Drege.</article-title><source>Revue Zoologique</source><volume>5</volume>:<fpage>276</fpage>-<lpage>278</lpage>.</mixed-citation></ref><ref id="B25"><mixed-citation xmlns:xlink="http://www.w3.org/1999/xlink" xlink:type="simple"><person-group><name name-style="western"><surname>Lacordaire</surname><given-names>JT</given-names></name></person-group> (<year>1857</year>)<source> Histoire Naturelle des Insectes. Genera des Coleopteres IV.</source><publisher-name>Libraire encyclopédique de Roret</publisher-name>, <publisher-loc>Paris</publisher-loc>, <lpage>579</lpage> pp.</mixed-citation></ref><ref id="B47"><mixed-citation xmlns:xlink="http://www.w3.org/1999/xlink" xlink:type="simple"><person-group><name name-style="western"><surname>Schenkling</surname><given-names>S</given-names></name></person-group> (<year>1903</year>)<article-title> Coleoptera. Malacodermata. Fam. Cleridae.</article-title> In: <person-group><name name-style="western"><surname>Wytsman</surname><given-names>P</given-names></name></person-group> (<role>Ed</role>) <source>Genera Insectorum, Fasc. 13</source>, <publisher-name>P. Wytsman</publisher-name>, <publisher-loc>Bruxelles</publisher-loc>, <lpage>124</lpage>pp.</mixed-citation></ref></ref-list></tp:taxon-treatment>
