# Supplementary material for: Definition and Revision of the Orthrius-group of genera (Coleoptera, Cleridae, Clerinae)
Source: Zookeys. 2011 Apr 28;(92):35–60. doi: 10.3897/zookeys.92.1157 (PMC3084544; doi:10.3897/zookeys.92.1157)
Supplement: XML Treatment for Languropilus [file zookeys.92.1157-treatment5.xml]

<!DOCTYPE tp:taxon-treatment
  PUBLIC "-//TaxonX//DTD Taxonomic Treatment Publishing DTD v0 20100105//EN" "tax-treatment-NSO.dtd">
<tp:taxon-treatment xmlns:tp="http://www.plazi.org/taxpub"><tp:treatment-meta><mixed-citation publication-type="journal"><person-group><name><surname>Roland</surname><given-names>Gerstmeier</given-names></name><name><surname>Jonas</surname><given-names>Eberle</given-names></name></person-group><article-title>Definition and Revision of the <italic>Orthrius</italic>-group of genera (Coleoptera, Cleridae, Clerinae)</article-title><source>Zookeys</source><day>28</day><month>4</month><year>2011</year><volume>2011</volume><issue>92</issue><fpage>35</fpage><lpage>60</lpage><pub-id pub-id-type="doi">10.3897/zookeys.92.1157</pub-id></mixed-citation></tp:treatment-meta><tp:nomenclature><tp:taxon-name>
                        <tp:taxon-name-part taxon-name-part-type="genus">Languropilus</tp:taxon-name-part>
                    		<object-id xmlns:xlink="http://www.w3.org/1999/xlink" xlink:type="simple">http://species-id.net/wiki/Languropilus</object-id>
                    </tp:taxon-name><tp:taxon-authority>Pic, 1940</tp:taxon-authority><xref ref-type="fig" rid="F2">Figs 15</xref><xref ref-type="fig" rid="F3">24</xref><xref ref-type="fig" rid="F6">51</xref><xref ref-type="fig" rid="F7">62</xref></tp:nomenclature><tp:treatment-sec sec-type="Type species"><title>Type species:</title><p><italic><tp:taxon-name>Languropilus fortipes</tp:taxon-name></italic> Pic, 1940. <xref ref-type="bibr" rid="B41">Pic 1940a</xref>: 3.</p></tp:treatment-sec><tp:treatment-sec sec-type="Distribution"><title>Distribution:</title><p>Aethiopian region (East Africa).</p></tp:treatment-sec><tp:treatment-sec sec-type="Material examined"><title>Material examined:</title><p><italic><tp:taxon-name>Languropilus fortipes</tp:taxon-name></italic> (females), Tanzania, Shinyanga Prov., Serengeti Sopa L., 19.XI.93, LF., Heiss (RGCM).</p></tp:treatment-sec><tp:treatment-sec sec-type="Description"><title>Description</title><sec sec-type="Head"><title>Head:</title><p>With weakly protruding eyes, only very slightly emarginate at antennal insertion; interocular space about two times one eye width; gular sutures long, converging, gular process broad; antennae short, A1 large, stout, almost two times longer than A2, A2=A3 or A2&gt;A3, A3-A8 filiform, antennomeres becoming shorter, A8 almost spherical, A9 and A10 transverse, A11 ovate, terminal three antennomeres forming a distinct club.</p></sec><sec sec-type="Thorax"><title>Thorax:</title><p>Proepimeron medium-sized, more rounded than acute; anterior mesosternal process absent; metendosternite with normal furcal stalk length, stalk slender, base almost straight, furcal arms of more or less normal length, acute distally (<xref ref-type="fig" rid="F2">Fig. 15</xref>). Elytra long, broadest behind middle, apices broadly rounded, elytral punctation arranged into ten striae.</p></sec><sec sec-type="Legs"><title>Legs:</title><p>Of normal size, stout; tarsal pulvillar formula 4-4-3, tibial spur formula 1-2-2; tibiae without longitudinal carinae; claws simple.</p><fig id="F5" position="float" orientation="portrait"><label>Figures 38–46.</label><caption><p>Aedeagi of <bold>38</bold> <italic><tp:taxon-name>Aphelochroa</tp:taxon-name></italic> sp. <bold>39</bold> <italic><tp:taxon-name>Caridopus</tp:taxon-name></italic> sp. <bold>40</bold> <italic><tp:taxon-name>Dozocolletus discophorus</tp:taxon-name></italic> <bold>41</bold> <italic><tp:taxon-name>Gyponyx</tp:taxon-name></italic> sp. <bold>42</bold> <italic><tp:taxon-name>Neorthrius</tp:taxon-name></italic> sp. <bold>43</bold> <italic><tp:taxon-name>Nonalatus brevis</tp:taxon-name></italic> <bold>44</bold> <italic><tp:taxon-name>Orthrius sepulcralis</tp:taxon-name></italic> <bold>45</bold> <italic><tp:taxon-name>Pseudoastigmus pygidialis</tp:taxon-name></italic> <bold>46</bold> <italic><tp:taxon-name>Xenorthrius simplex</tp:taxon-name></italic>. Scale bars 1mm.</p></caption><graphic xmlns:xlink="http://www.w3.org/1999/xlink" xlink:href="ZooKeys-092-035-g005.jpg" position="float" orientation="portrait" xlink:type="simple"/></fig></sec></tp:treatment-sec><tp:treatment-sec><!--Section generated to contain objects referenced in tp:taxon-treatment.--><fig id="F2" position="float" orientation="portrait"><label>Figures 11–20.</label><caption><p>Metendosternites of <bold>11</bold> <italic><tp:taxon-name>Aphelochroa</tp:taxon-name></italic> sp. <bold>12</bold> <italic><tp:taxon-name>Caridopus</tp:taxon-name></italic> sp. <bold>13</bold> <italic><tp:taxon-name>Dozocolletus discophorus</tp:taxon-name></italic> <bold>14</bold> <italic><tp:taxon-name>Gyponyx</tp:taxon-name></italic> sp. <bold>15</bold> <italic><tp:taxon-name>Languropilus fortipes</tp:taxon-name></italic> <bold>16</bold> <italic><tp:taxon-name>Neorthrius</tp:taxon-name></italic> sp. <bold>17</bold> <italic><tp:taxon-name>Nonalatus brevis</tp:taxon-name></italic> <bold>18</bold> <italic><tp:taxon-name>Orthrius sepulcralis</tp:taxon-name></italic> <bold>19</bold> <italic><tp:taxon-name>Pseudoastigmus pygidialis</tp:taxon-name></italic> <bold>20</bold> <italic><tp:taxon-name>Xenorthrius loricus</tp:taxon-name></italic>. Scale bars 0.5mm.</p></caption><graphic xmlns:xlink="http://www.w3.org/1999/xlink" xlink:href="ZooKeys-092-035-g002.jpg" position="float" orientation="portrait" xlink:type="simple"/></fig><fig id="F3" position="float" orientation="portrait"><label>Figures 21–28.</label><caption><p>Wings of <bold>21</bold> <italic><tp:taxon-name>Aphelochroa</tp:taxon-name></italic> sp. <bold>22</bold> <italic><tp:taxon-name>Caridopus</tp:taxon-name></italic> sp. <bold>23</bold> <italic><tp:taxon-name>Gyponyx</tp:taxon-name></italic> sp. <bold>24</bold> <italic><tp:taxon-name>Languropilus</tp:taxon-name></italic> sp. <bold>25</bold> <italic><tp:taxon-name>Neorthrius</tp:taxon-name></italic> sp. <bold>26</bold> <italic><tp:taxon-name>Orthrius</tp:taxon-name></italic> sp. <bold>27</bold> <italic><tp:taxon-name>Pieleus</tp:taxon-name></italic> sp. <bold>28</bold> <italic><tp:taxon-name>Xenorthrius</tp:taxon-name></italic> sp. Scale bars 5mm.</p></caption><graphic xmlns:xlink="http://www.w3.org/1999/xlink" xlink:href="ZooKeys-092-035-g003.jpg" position="float" orientation="portrait" xlink:type="simple"/></fig><fig id="F6" position="float" orientation="portrait"><label>Figures 47–57.</label><caption><p>Terminal abdominal segments of <bold>47</bold> <italic><tp:taxon-name>Aphelochroa</tp:taxon-name></italic> sp. <bold>48</bold> <italic><tp:taxon-name>Caridopus</tp:taxon-name></italic> sp. <bold>49</bold> <italic><tp:taxon-name>Dozocolletus discophorus</tp:taxon-name></italic> <bold>50</bold> <italic><tp:taxon-name>Gyponyx</tp:taxon-name></italic> sp. <bold>51</bold> <italic><tp:taxon-name>Languropilus fortipes</tp:taxon-name></italic> <bold>52</bold> <italic><tp:taxon-name>Neorthrius</tp:taxon-name></italic> sp. <bold>53</bold> <italic><tp:taxon-name>Nonalatus brevis</tp:taxon-name></italic> <bold>54</bold> <italic><tp:taxon-name>Orthrius sepulcralis</tp:taxon-name></italic> <bold>55</bold> <italic><tp:taxon-name>Pieleus irregularis</tp:taxon-name></italic> <bold>56</bold> <italic><tp:taxon-name>Pseudoastigmus pygidialis</tp:taxon-name></italic> <bold>57</bold> <italic><tp:taxon-name>Xenorthrius simplex</tp:taxon-name></italic>. Scale bars 1mm.</p></caption><graphic xmlns:xlink="http://www.w3.org/1999/xlink" xlink:href="ZooKeys-092-035-g006.jpg" position="float" orientation="portrait" xlink:type="simple"/></fig><fig id="F7" position="float" orientation="portrait"><label>Figures 58–63.</label><caption><p>Habitus of <bold>58</bold> <italic><tp:taxon-name>Aphelochroa</tp:taxon-name></italic> sp. <bold>59</bold> <italic><tp:taxon-name>Caridopus</tp:taxon-name></italic> sp. <bold>60</bold> <italic><tp:taxon-name>Dozocolletus discophorus</tp:taxon-name></italic> <bold>61</bold> <italic><tp:taxon-name>Gyponyx</tp:taxon-name></italic> sp. <bold>62</bold> <italic><tp:taxon-name>Languropilus fortipes</tp:taxon-name></italic> <bold>63</bold> <italic><tp:taxon-name>Neorthrius</tp:taxon-name></italic> sp.</p></caption><graphic xmlns:xlink="http://www.w3.org/1999/xlink" xlink:href="ZooKeys-092-035-g007.jpg" position="float" orientation="portrait" xlink:type="simple"/></fig></tp:treatment-sec><ref-list><ref id="B41"><mixed-citation xmlns:xlink="http://www.w3.org/1999/xlink" xlink:type="simple"><person-group><name name-style="western"><surname>Pic</surname><given-names>M</given-names></name></person-group> (<year>1940a</year>)<article-title> Diagnoses de Coléoptères exotiques.</article-title><source>L’Echange, Rev.Linn.</source><volume>56</volume> (<issue>479</issue>): <fpage>2</fpage>–<lpage>4</lpage>.</mixed-citation></ref></ref-list></tp:taxon-treatment>
