# Supplementary material for: Definition and Revision of the Orthrius-group of genera (Coleoptera, Cleridae, Clerinae)
Source: Zookeys. 2011 Apr 28;(92):35–60. doi: 10.3897/zookeys.92.1157 (PMC3084544; doi:10.3897/zookeys.92.1157)
Supplement: XML Treatment for Orthrius [file zookeys.92.1157-treatment8.xml]

<!DOCTYPE tp:taxon-treatment
  PUBLIC "-//TaxonX//DTD Taxonomic Treatment Publishing DTD v0 20100105//EN" "tax-treatment-NSO.dtd">
<tp:taxon-treatment xmlns:tp="http://www.plazi.org/taxpub"><tp:treatment-meta><mixed-citation publication-type="journal"><person-group><name><surname>Roland</surname><given-names>Gerstmeier</given-names></name><name><surname>Jonas</surname><given-names>Eberle</given-names></name></person-group><article-title>Definition and Revision of the <italic>Orthrius</italic>-group of genera (Coleoptera, Cleridae, Clerinae)</article-title><source>Zookeys</source><day>28</day><month>4</month><year>2011</year><volume>2011</volume><issue>92</issue><fpage>35</fpage><lpage>60</lpage><pub-id pub-id-type="doi">10.3897/zookeys.92.1157</pub-id></mixed-citation></tp:treatment-meta><tp:nomenclature><tp:taxon-name>
                        <tp:taxon-name-part taxon-name-part-type="genus">Orthrius</tp:taxon-name-part>
                    		<object-id xmlns:xlink="http://www.w3.org/1999/xlink" xlink:type="simple">http://species-id.net/wiki/Orthrius</object-id>
                    </tp:taxon-name><tp:taxon-authority>Gorham, 1876</tp:taxon-authority><xref ref-type="fig" rid="F1">Figs 1–4, 6, 8–9</xref><xref ref-type="fig" rid="F2">18</xref><xref ref-type="fig" rid="F3">26</xref><xref ref-type="fig" rid="F4">35</xref><xref ref-type="fig" rid="F5">44</xref><xref ref-type="fig" rid="F6">54</xref><xref ref-type="fig" rid="F8">65</xref><tp:nomenclature-citation-list><tp:nomenclature-citation><tp:taxon-name>Dedana</tp:taxon-name><comment> Fairmaire, 1888, syn. n.; <xref ref-type="bibr" rid="B8">Fairmaire 1888</xref>: 26; <xref ref-type="bibr" rid="B47">Schenkling 1903</xref>: 4, 23.</comment></tp:nomenclature-citation></tp:nomenclature-citation-list></tp:nomenclature><tp:treatment-sec sec-type="Type species"><title>Type species:</title><p><italic><tp:taxon-name>Orthrius cylindricus</tp:taxon-name></italic> Gorham, 1876. <xref ref-type="bibr" rid="B15">Gorham 1876</xref>: 74.<!--PageBreak--></p></tp:treatment-sec><tp:treatment-sec sec-type="Distribution"><title>Distribution:</title><p>Indo-Australian region.</p></tp:treatment-sec><tp:treatment-sec sec-type="Material examined"><title>Material examined:</title><p><italic><tp:taxon-name>Orthrius cylindricus</tp:taxon-name></italic> (Type), NSW; Orthrius Gorh., cylindricus G., Type; Museum Paris, Coll. Gorham, 1914 (MNHN); and several other specimens of this genus. <italic><tp:taxon-name>Dedana rufodorsata</tp:taxon-name></italic> Fairmaire, 1888 (Type), Fokien; Dedana rufodorsata Fairm.; ExMusaeo Arm. David, 1900 (MNHN).</p></tp:treatment-sec><tp:treatment-sec sec-type="Description"><title>Description</title><p><bold>Head:</bold> Eyes strongly protruding, only slightly emarginate at antennal insertion; interocular space more than one eye width; gular sutures converging, gular process broad; <!--PageBreak-->antennae long, A2 shorter than A3, A2-A8 filiform, A10 broadest, A11 sub-ovate, apical half pinched, terminal three antennomeres forming a more or less conspicuous club.</p><p><bold>Thorax:</bold> Proepimeron short to medium-sized, not acute; anterior mesosternal process absent; metendosternite with normal furcal stalk length, furcal arms normal, stalk base very slightly emarginate (<xref ref-type="fig" rid="F2">Fig. 18</xref>). Elytra long, subparallel, sometimes dilated apically (broadest behind middle), apices rounded, elytral punctation not arranged into striae.</p><p><bold>Legs:</bold> Long, especially profemora intermediately to strongly thickened; tarsal pulvillar formula 4-4-3, tibial spur formula 0-1-1; tibiae with longitudinal carinae; claws simple.</p><p><bold>Abdomen:</bold> Apical margin of male ventrite 6 straight or slightly emarginate (<xref ref-type="fig" rid="F6">Fig. 54</xref>); tegmen relatively broad, parameres expanded laterally, tapering to a curved acumination distally, phallobasic struts not fused, phallobasic apodeme dilated distally (<xref ref-type="fig" rid="F5">Fig. 44</xref>).</p><fig id="F8" position="float" orientation="portrait"><label>Figures 64–68.</label><caption><p>Habitus of <bold>64</bold> <italic><tp:taxon-name>Nonalatus brevis</tp:taxon-name></italic> <bold>65</bold> <italic><tp:taxon-name>Orthrius sepulcralis</tp:taxon-name></italic> <bold>66</bold> <italic><tp:taxon-name>Pieleus irregularis</tp:taxon-name></italic> <bold>67</bold> <italic><tp:taxon-name>Pseudoastigmus pygidialis</tp:taxon-name></italic> <bold>68</bold> <italic><tp:taxon-name>Xenorthrius mouhoti</tp:taxon-name></italic>.</p></caption><graphic xmlns:xlink="http://www.w3.org/1999/xlink" xlink:href="ZooKeys-092-035-g008.jpg" position="float" orientation="portrait" xlink:type="simple"/></fig></tp:treatment-sec><tp:treatment-sec><!--Section generated to contain objects referenced in tp:taxon-treatment.--><fig id="F1" position="float" orientation="portrait"><label>Figures 1–10.</label><caption><p><bold>1–4</bold> Labrum, labium, maxille and antenna of <italic><tp:taxon-name>Orthrius sepulcralis</tp:taxon-name></italic> <bold>5</bold> Pro-intercoxal process of <italic><tp:taxon-name>Xenorthrius robustus</tp:taxon-name></italic> <bold>6</bold> Pro-intercoxal process of <italic><tp:taxon-name>Orthrius sepulcralis</tp:taxon-name></italic> <bold>7</bold> Anterior mesosternal process of <italic><tp:taxon-name>Xenorthrius robustus</tp:taxon-name></italic> <bold>8–9</bold> Tarsus and claws of <italic><tp:taxon-name>Orthrius sepulcralis</tp:taxon-name></italic> <bold>10</bold> Claws of <italic><tp:taxon-name>Xenorthrius robustus</tp:taxon-name></italic>.</p></caption><graphic xmlns:xlink="http://www.w3.org/1999/xlink" xlink:href="ZooKeys-092-035-g001.jpg" position="float" orientation="portrait" xlink:type="simple"/></fig><fig id="F2" position="float" orientation="portrait"><label>Figures 11–20.</label><caption><p>Metendosternites of <bold>11</bold> <italic><tp:taxon-name>Aphelochroa</tp:taxon-name></italic> sp. <bold>12</bold> <italic><tp:taxon-name>Caridopus</tp:taxon-name></italic> sp. <bold>13</bold> <italic><tp:taxon-name>Dozocolletus discophorus</tp:taxon-name></italic> <bold>14</bold> <italic><tp:taxon-name>Gyponyx</tp:taxon-name></italic> sp. <bold>15</bold> <italic><tp:taxon-name>Languropilus fortipes</tp:taxon-name></italic> <bold>16</bold> <italic><tp:taxon-name>Neorthrius</tp:taxon-name></italic> sp. <bold>17</bold> <italic><tp:taxon-name>Nonalatus brevis</tp:taxon-name></italic> <bold>18</bold> <italic><tp:taxon-name>Orthrius sepulcralis</tp:taxon-name></italic> <bold>19</bold> <italic><tp:taxon-name>Pseudoastigmus pygidialis</tp:taxon-name></italic> <bold>20</bold> <italic><tp:taxon-name>Xenorthrius loricus</tp:taxon-name></italic>. Scale bars 0.5mm.</p></caption><graphic xmlns:xlink="http://www.w3.org/1999/xlink" xlink:href="ZooKeys-092-035-g002.jpg" position="float" orientation="portrait" xlink:type="simple"/></fig><fig id="F3" position="float" orientation="portrait"><label>Figures 21–28.</label><caption><p>Wings of <bold>21</bold> <italic><tp:taxon-name>Aphelochroa</tp:taxon-name></italic> sp. <bold>22</bold> <italic><tp:taxon-name>Caridopus</tp:taxon-name></italic> sp. <bold>23</bold> <italic><tp:taxon-name>Gyponyx</tp:taxon-name></italic> sp. <bold>24</bold> <italic><tp:taxon-name>Languropilus</tp:taxon-name></italic> sp. <bold>25</bold> <italic><tp:taxon-name>Neorthrius</tp:taxon-name></italic> sp. <bold>26</bold> <italic><tp:taxon-name>Orthrius</tp:taxon-name></italic> sp. <bold>27</bold> <italic><tp:taxon-name>Pieleus</tp:taxon-name></italic> sp. <bold>28</bold> <italic><tp:taxon-name>Xenorthrius</tp:taxon-name></italic> sp. Scale bars 5mm.</p></caption><graphic xmlns:xlink="http://www.w3.org/1999/xlink" xlink:href="ZooKeys-092-035-g003.jpg" position="float" orientation="portrait" xlink:type="simple"/></fig><fig id="F4" position="float" orientation="portrait"><label>Figures 29–37.</label><caption><p>Spicular forks of <bold>29</bold> <italic><tp:taxon-name>Aphelochroa</tp:taxon-name></italic> sp. <bold>30</bold> <italic><tp:taxon-name>Caridopus monstruosus</tp:taxon-name></italic> <bold>31</bold> <italic><tp:taxon-name>Dozocolletus discophorus</tp:taxon-name></italic> <bold>32</bold> <italic><tp:taxon-name>Gyponyx</tp:taxon-name></italic> sp. <bold>33</bold> <italic><tp:taxon-name>Neorthrius</tp:taxon-name></italic> sp. <bold>34</bold> Nonalatus brevis <bold>35</bold> <italic><tp:taxon-name>Orthrius sepulcralis</tp:taxon-name></italic> <bold>36</bold> <italic><tp:taxon-name>Pseudoastigmus pygidialis</tp:taxon-name></italic> <bold>37</bold> <italic><tp:taxon-name>Xenorthrius simplex</tp:taxon-name></italic>. Scale bars 0.5mm.</p></caption><graphic xmlns:xlink="http://www.w3.org/1999/xlink" xlink:href="ZooKeys-092-035-g004.jpg" position="float" orientation="portrait" xlink:type="simple"/></fig><fig id="F5" position="float" orientation="portrait"><label>Figures 38–46.</label><caption><p>Aedeagi of <bold>38</bold> <italic><tp:taxon-name>Aphelochroa</tp:taxon-name></italic> sp. <bold>39</bold> <italic><tp:taxon-name>Caridopus</tp:taxon-name></italic> sp. <bold>40</bold> <italic><tp:taxon-name>Dozocolletus discophorus</tp:taxon-name></italic> <bold>41</bold> <italic><tp:taxon-name>Gyponyx</tp:taxon-name></italic> sp. <bold>42</bold> <italic><tp:taxon-name>Neorthrius</tp:taxon-name></italic> sp. <bold>43</bold> <italic><tp:taxon-name>Nonalatus brevis</tp:taxon-name></italic> <bold>44</bold> <italic><tp:taxon-name>Orthrius sepulcralis</tp:taxon-name></italic> <bold>45</bold> <italic><tp:taxon-name>Pseudoastigmus pygidialis</tp:taxon-name></italic> <bold>46</bold> <italic><tp:taxon-name>Xenorthrius simplex</tp:taxon-name></italic>. Scale bars 1mm.</p></caption><graphic xmlns:xlink="http://www.w3.org/1999/xlink" xlink:href="ZooKeys-092-035-g005.jpg" position="float" orientation="portrait" xlink:type="simple"/></fig><fig id="F6" position="float" orientation="portrait"><label>Figures 47–57.</label><caption><p>Terminal abdominal segments of <bold>47</bold> <italic><tp:taxon-name>Aphelochroa</tp:taxon-name></italic> sp. <bold>48</bold> <italic><tp:taxon-name>Caridopus</tp:taxon-name></italic> sp. <bold>49</bold> <italic><tp:taxon-name>Dozocolletus discophorus</tp:taxon-name></italic> <bold>50</bold> <italic><tp:taxon-name>Gyponyx</tp:taxon-name></italic> sp. <bold>51</bold> <italic><tp:taxon-name>Languropilus fortipes</tp:taxon-name></italic> <bold>52</bold> <italic><tp:taxon-name>Neorthrius</tp:taxon-name></italic> sp. <bold>53</bold> <italic><tp:taxon-name>Nonalatus brevis</tp:taxon-name></italic> <bold>54</bold> <italic><tp:taxon-name>Orthrius sepulcralis</tp:taxon-name></italic> <bold>55</bold> <italic><tp:taxon-name>Pieleus irregularis</tp:taxon-name></italic> <bold>56</bold> <italic><tp:taxon-name>Pseudoastigmus pygidialis</tp:taxon-name></italic> <bold>57</bold> <italic><tp:taxon-name>Xenorthrius simplex</tp:taxon-name></italic>. Scale bars 1mm.</p></caption><graphic xmlns:xlink="http://www.w3.org/1999/xlink" xlink:href="ZooKeys-092-035-g006.jpg" position="float" orientation="portrait" xlink:type="simple"/></fig></tp:treatment-sec><ref-list><ref id="B8"><mixed-citation xmlns:xlink="http://www.w3.org/1999/xlink" xlink:type="simple"><person-group><name name-style="western"><surname>Fairmaire</surname><given-names>L</given-names></name></person-group> (<year>1888</year>)<article-title> Coléoptères de l’intérieur de la Chine.</article-title><source>Annales de la Société entomologiques Belgiques</source><volume>32</volume>:<fpage>7</fpage>-<lpage>76</lpage>.</mixed-citation></ref><ref id="B47"><mixed-citation xmlns:xlink="http://www.w3.org/1999/xlink" xlink:type="simple"><person-group><name name-style="western"><surname>Schenkling</surname><given-names>S</given-names></name></person-group> (<year>1903</year>)<article-title> Coleoptera. Malacodermata. Fam. Cleridae.</article-title> In: <person-group><name name-style="western"><surname>Wytsman</surname><given-names>P</given-names></name></person-group> (<role>Ed</role>) <source>Genera Insectorum, Fasc. 13</source>, <publisher-name>P. Wytsman</publisher-name>, <publisher-loc>Bruxelles</publisher-loc>, <lpage>124</lpage>pp.</mixed-citation></ref><ref id="B15"><mixed-citation xmlns:xlink="http://www.w3.org/1999/xlink" xlink:type="simple"><person-group><name name-style="western"><surname>Gorham</surname><given-names>HS</given-names></name></person-group> (<year>1876</year>)<article-title> Notes on the coleopterous family Cleridae, with descriptions of new genera and species.</article-title><source>Cistula Entomologica</source><volume>2</volume>:<fpage>57</fpage>-<lpage>106</lpage>.</mixed-citation></ref></ref-list></tp:taxon-treatment>
