# Supplementary material for: Definition and Revision of the Orthrius-group of genera (Coleoptera, Cleridae, Clerinae)
Source: Zookeys. 2011 Apr 28;(92):35–60. doi: 10.3897/zookeys.92.1157 (PMC3084544; doi:10.3897/zookeys.92.1157)
Supplement: XML Treatment for Pieleus [file zookeys.92.1157-treatment9.xml]

<!DOCTYPE tp:taxon-treatment
  PUBLIC "-//TaxonX//DTD Taxonomic Treatment Publishing DTD v0 20100105//EN" "tax-treatment-NSO.dtd">
<tp:taxon-treatment xmlns:tp="http://www.plazi.org/taxpub"><tp:treatment-meta><mixed-citation publication-type="journal"><person-group><name><surname>Roland</surname><given-names>Gerstmeier</given-names></name><name><surname>Jonas</surname><given-names>Eberle</given-names></name></person-group><article-title>Definition and Revision of the <italic>Orthrius</italic>-group of genera (Coleoptera, Cleridae, Clerinae)</article-title><source>Zookeys</source><day>28</day><month>4</month><year>2011</year><volume>2011</volume><issue>92</issue><fpage>35</fpage><lpage>60</lpage><pub-id pub-id-type="doi">10.3897/zookeys.92.1157</pub-id></mixed-citation></tp:treatment-meta><tp:nomenclature><tp:taxon-name>
                        <tp:taxon-name-part taxon-name-part-type="genus">Pieleus</tp:taxon-name-part>
                    		<object-id xmlns:xlink="http://www.w3.org/1999/xlink" xlink:type="simple">http://species-id.net/wiki/Pieleus</object-id>
                    </tp:taxon-name><tp:taxon-authority>Pic, 1940</tp:taxon-authority><xref ref-type="fig" rid="F3">Figs 27</xref><xref ref-type="fig" rid="F6">55</xref><xref ref-type="fig" rid="F8">66</xref></tp:nomenclature><tp:treatment-sec sec-type="Type species"><title>Type species:</title><p><italic><tp:taxon-name>Pieleus irregularis</tp:taxon-name></italic> Pic, 1940. <xref ref-type="bibr" rid="B42">Pic 1940b</xref>: 4.</p></tp:treatment-sec><tp:treatment-sec sec-type="Distribution"><title>Distribution:</title><p>China.</p></tp:treatment-sec><tp:treatment-sec sec-type="Material examined"><title>Material examined:</title><p><italic><tp:taxon-name>Pieleus irregularis</tp:taxon-name></italic> (Type female), T’ienmu Shan, Musée Heude; 20.VII.36, O. Piel, coll.; Orthrius irregularis mihi [handwritten by Pic](MNHN).</p></tp:treatment-sec><tp:treatment-sec sec-type="Description"><title>Description</title><sec sec-type="Head"><title>Head:</title><p>Eyes strongly protruding, conspicuously emarginate at antennal insertion; interocular space about 1.5 eye widths; gular sutures diverging, gular process broad; antennae short, A1 more than two times longer than A2, A2 shorter than A3, A2-A6 filiform, antennomeres becoming shorter, A7 shorter than A6, slightly dilated distally, A11 sub-ovate, apical third pinched, terminal three antennomeres forming a loose club.</p></sec><sec sec-type="Thorax"><title>Thorax:</title><p>Proepimeron medium-sized, slightly rounded; anterior mesosternal process present; metendosternite missing. Elytra compact, strongly dilated apically (broadest behind middle), apices broadly rounded, elytral punctation not arranged into striae; without CuA2 in hindwings (<xref ref-type="fig" rid="F3">Fig. 27</xref>).</p></sec><sec sec-type="Legs"><title>Legs:</title><p>Of normal size; tarsal pulvillar formula 4-4-4, tibial spur formula 1-1-2; tibiae without longitudinal carinae; claws with basal denticle.</p></sec></tp:treatment-sec><tp:treatment-sec><!--Section generated to contain objects referenced in tp:taxon-treatment.--><fig id="F3" position="float" orientation="portrait"><label>Figures 21–28.</label><caption><p>Wings of <bold>21</bold> <italic><tp:taxon-name>Aphelochroa</tp:taxon-name></italic> sp. <bold>22</bold> <italic><tp:taxon-name>Caridopus</tp:taxon-name></italic> sp. <bold>23</bold> <italic><tp:taxon-name>Gyponyx</tp:taxon-name></italic> sp. <bold>24</bold> <italic><tp:taxon-name>Languropilus</tp:taxon-name></italic> sp. <bold>25</bold> <italic><tp:taxon-name>Neorthrius</tp:taxon-name></italic> sp. <bold>26</bold> <italic><tp:taxon-name>Orthrius</tp:taxon-name></italic> sp. <bold>27</bold> <italic><tp:taxon-name>Pieleus</tp:taxon-name></italic> sp. <bold>28</bold> <italic><tp:taxon-name>Xenorthrius</tp:taxon-name></italic> sp. Scale bars 5mm.</p></caption><graphic xmlns:xlink="http://www.w3.org/1999/xlink" xlink:href="ZooKeys-092-035-g003.jpg" position="float" orientation="portrait" xlink:type="simple"/></fig><fig id="F6" position="float" orientation="portrait"><label>Figures 47–57.</label><caption><p>Terminal abdominal segments of <bold>47</bold> <italic><tp:taxon-name>Aphelochroa</tp:taxon-name></italic> sp. <bold>48</bold> <italic><tp:taxon-name>Caridopus</tp:taxon-name></italic> sp. <bold>49</bold> <italic><tp:taxon-name>Dozocolletus discophorus</tp:taxon-name></italic> <bold>50</bold> <italic><tp:taxon-name>Gyponyx</tp:taxon-name></italic> sp. <bold>51</bold> <italic><tp:taxon-name>Languropilus fortipes</tp:taxon-name></italic> <bold>52</bold> <italic><tp:taxon-name>Neorthrius</tp:taxon-name></italic> sp. <bold>53</bold> <italic><tp:taxon-name>Nonalatus brevis</tp:taxon-name></italic> <bold>54</bold> <italic><tp:taxon-name>Orthrius sepulcralis</tp:taxon-name></italic> <bold>55</bold> <italic><tp:taxon-name>Pieleus irregularis</tp:taxon-name></italic> <bold>56</bold> <italic><tp:taxon-name>Pseudoastigmus pygidialis</tp:taxon-name></italic> <bold>57</bold> <italic><tp:taxon-name>Xenorthrius simplex</tp:taxon-name></italic>. Scale bars 1mm.</p></caption><graphic xmlns:xlink="http://www.w3.org/1999/xlink" xlink:href="ZooKeys-092-035-g006.jpg" position="float" orientation="portrait" xlink:type="simple"/></fig><fig id="F8" position="float" orientation="portrait"><label>Figures 64–68.</label><caption><p>Habitus of <bold>64</bold> <italic><tp:taxon-name>Nonalatus brevis</tp:taxon-name></italic> <bold>65</bold> <italic><tp:taxon-name>Orthrius sepulcralis</tp:taxon-name></italic> <bold>66</bold> <italic><tp:taxon-name>Pieleus irregularis</tp:taxon-name></italic> <bold>67</bold> <italic><tp:taxon-name>Pseudoastigmus pygidialis</tp:taxon-name></italic> <bold>68</bold> <italic><tp:taxon-name>Xenorthrius mouhoti</tp:taxon-name></italic>.</p></caption><graphic xmlns:xlink="http://www.w3.org/1999/xlink" xlink:href="ZooKeys-092-035-g008.jpg" position="float" orientation="portrait" xlink:type="simple"/></fig></tp:treatment-sec><ref-list><ref id="B42"><mixed-citation xmlns:xlink="http://www.w3.org/1999/xlink" xlink:type="simple"><person-group><name name-style="western"><surname>Pic</surname><given-names>M</given-names></name></person-group> (<year>1940b</year>)<article-title> [......].</article-title><source>Opuscula martialis</source><volume>1</volume>:<fpage>1</fpage>-<lpage>16</lpage>.</mixed-citation></ref></ref-list></tp:taxon-treatment>
