# Supplementary material for: Definition and Revision of the Orthrius-group of genera (Coleoptera, Cleridae, Clerinae)
Source: Zookeys. 2011 Apr 28;(92):35–60. doi: 10.3897/zookeys.92.1157 (PMC3084544; doi:10.3897/zookeys.92.1157)
Supplement: XML Treatment for Xenorthrius [file zookeys.92.1157-treatment11.xml]

<!DOCTYPE tp:taxon-treatment
  PUBLIC "-//TaxonX//DTD Taxonomic Treatment Publishing DTD v0 20100105//EN" "tax-treatment-NSO.dtd">
<tp:taxon-treatment xmlns:tp="http://www.plazi.org/taxpub"><tp:treatment-meta><mixed-citation publication-type="journal"><person-group><name><surname>Roland</surname><given-names>Gerstmeier</given-names></name><name><surname>Jonas</surname><given-names>Eberle</given-names></name></person-group><article-title>Definition and Revision of the <italic>Orthrius</italic>-group of genera (Coleoptera, Cleridae, Clerinae)</article-title><source>Zookeys</source><day>28</day><month>4</month><year>2011</year><volume>2011</volume><issue>92</issue><fpage>35</fpage><lpage>60</lpage><pub-id pub-id-type="doi">10.3897/zookeys.92.1157</pub-id></mixed-citation></tp:treatment-meta><tp:nomenclature><tp:taxon-name>
                        <tp:taxon-name-part taxon-name-part-type="genus">Xenorthrius</tp:taxon-name-part>
                    		<object-id xmlns:xlink="http://www.w3.org/1999/xlink" xlink:type="simple">http://species-id.net/wiki/Xenorthrius</object-id>
                    </tp:taxon-name><tp:taxon-authority>Gorham, 1892</tp:taxon-authority><xref ref-type="fig" rid="F1">Figs 5, 7, 10</xref><xref ref-type="fig" rid="F2">20</xref><xref ref-type="fig" rid="F3">28</xref><xref ref-type="fig" rid="F4">37</xref><xref ref-type="fig" rid="F5">46</xref><xref ref-type="fig" rid="F6">57</xref><xref ref-type="fig" rid="F8">68</xref></tp:nomenclature><tp:treatment-sec sec-type="Type species"><title>Type species:</title><p><italic><tp:taxon-name>Xenorthrius mouhoti</tp:taxon-name></italic> Gorham, 1892. <xref ref-type="bibr" rid="B17">Gorham 1892</xref>: 733, <xref ref-type="bibr" rid="B18">1893</xref>: 575; <xref ref-type="bibr" rid="B47">Schenkling 1903:</xref> 46–47.</p></tp:treatment-sec><tp:treatment-sec sec-type="Distribution"><title>Distribution:</title><p>Indo-Australian and Palaearctic region.</p></tp:treatment-sec><tp:treatment-sec sec-type="Material examined"><title>Material examined:</title><p><italic><tp:taxon-name>Xenorthrius mouhoti</tp:taxon-name></italic>, Lectotype (MSNG), Paralectotypes, and additional species (see <xref ref-type="bibr" rid="B12">Gerstmeier and Eberle 2010</xref>).</p></tp:treatment-sec><tp:treatment-sec sec-type="Description"><title>Description</title><sec sec-type="Head"><title>Head:</title><p>Eyes strongly protruding, conspicuously emarginate at antennal insertion; interocular space larger than one eye width; gular sutures subparallel to divergent, gular process varying in width, from narrow to broad; antennal length interspecifically variable and sometimes sexually dimorphic (longer in males), A2 shorter than A3, A3-A8 more or less filiform, A10 broader than long, A11 sub-ovate, apical half pinched, mostly without club, sometimes terminal three antennomeres forming a loose club.</p></sec><sec sec-type="Thorax"><title>Thorax:</title><p>Proepimeron medium-sized, more or less acute; anterior mesosternal process present, with a subtriangular sulcus in the middle (<xref ref-type="fig" rid="F1">Fig. 7</xref>); metendosternite with normal furcal stalk length, furcal arms broad, apically dilated, stalk base very slightly to deeply emarginate (<xref ref-type="fig" rid="F2">Fig. 20</xref>). Elytra subparallel, sometimes broadest behind middle, apices rounded (most species), strongly dehiscent (<italic><tp:taxon-name>Xenorthrius prolongatus</tp:taxon-name></italic> and <italic><tp:taxon-name>Xenorthrius furcalis</tp:taxon-name></italic>), or dentate (<italic><tp:taxon-name>Xenorthrius truncatus</tp:taxon-name></italic> and <italic><tp:taxon-name>Xenorthrius scordalus</tp:taxon-name></italic>); elytral punctation arranged into ten striae.</p></sec><sec sec-type="Legs"><title>Legs:</title><p>Mostly relatively short; tarsal pulvillar formula 4-4-4, tibial spur formula 1-2-2; tibiae with or without longitudinal carinae; claws with pronounced basal denticle (<xref ref-type="fig" rid="F1">Fig. 10</xref>).</p></sec><sec sec-type="Abdomen"><title>Abdomen:</title><p>Apical margin of male ventrite 6 more or less distinctly emarginate (<xref ref-type="fig" rid="F6">Fig. 57</xref>); tegmen mostly elongate, cross-section subrectangular; phallobasic struts not fused, phallic struts acute, phallobasic apodeme not dilated distally (<xref ref-type="fig" rid="F5">Fig. 46</xref>).</p></sec></tp:treatment-sec><tp:treatment-sec><!--Section generated to contain objects referenced in tp:taxon-treatment.--><fig id="F1" position="float" orientation="portrait"><label>Figures 1–10.</label><caption><p><bold>1–4</bold> Labrum, labium, maxille and antenna of <italic><tp:taxon-name>Orthrius sepulcralis</tp:taxon-name></italic> <bold>5</bold> Pro-intercoxal process of <italic><tp:taxon-name>Xenorthrius robustus</tp:taxon-name></italic> <bold>6</bold> Pro-intercoxal process of <italic><tp:taxon-name>Orthrius sepulcralis</tp:taxon-name></italic> <bold>7</bold> Anterior mesosternal process of <italic><tp:taxon-name>Xenorthrius robustus</tp:taxon-name></italic> <bold>8–9</bold> Tarsus and claws of <italic><tp:taxon-name>Orthrius sepulcralis</tp:taxon-name></italic> <bold>10</bold> Claws of <italic><tp:taxon-name>Xenorthrius robustus</tp:taxon-name></italic>.</p></caption><graphic xmlns:xlink="http://www.w3.org/1999/xlink" xlink:href="ZooKeys-092-035-g001.jpg" position="float" orientation="portrait" xlink:type="simple"/></fig><fig id="F2" position="float" orientation="portrait"><label>Figures 11–20.</label><caption><p>Metendosternites of <bold>11</bold> <italic><tp:taxon-name>Aphelochroa</tp:taxon-name></italic> sp. <bold>12</bold> <italic><tp:taxon-name>Caridopus</tp:taxon-name></italic> sp. <bold>13</bold> <italic><tp:taxon-name>Dozocolletus discophorus</tp:taxon-name></italic> <bold>14</bold> <italic><tp:taxon-name>Gyponyx</tp:taxon-name></italic> sp. <bold>15</bold> <italic><tp:taxon-name>Languropilus fortipes</tp:taxon-name></italic> <bold>16</bold> <italic><tp:taxon-name>Neorthrius</tp:taxon-name></italic> sp. <bold>17</bold> <italic><tp:taxon-name>Nonalatus brevis</tp:taxon-name></italic> <bold>18</bold> <italic><tp:taxon-name>Orthrius sepulcralis</tp:taxon-name></italic> <bold>19</bold> <italic><tp:taxon-name>Pseudoastigmus pygidialis</tp:taxon-name></italic> <bold>20</bold> <italic><tp:taxon-name>Xenorthrius loricus</tp:taxon-name></italic>. Scale bars 0.5mm.</p></caption><graphic xmlns:xlink="http://www.w3.org/1999/xlink" xlink:href="ZooKeys-092-035-g002.jpg" position="float" orientation="portrait" xlink:type="simple"/></fig><fig id="F3" position="float" orientation="portrait"><label>Figures 21–28.</label><caption><p>Wings of <bold>21</bold> <italic><tp:taxon-name>Aphelochroa</tp:taxon-name></italic> sp. <bold>22</bold> <italic><tp:taxon-name>Caridopus</tp:taxon-name></italic> sp. <bold>23</bold> <italic><tp:taxon-name>Gyponyx</tp:taxon-name></italic> sp. <bold>24</bold> <italic><tp:taxon-name>Languropilus</tp:taxon-name></italic> sp. <bold>25</bold> <italic><tp:taxon-name>Neorthrius</tp:taxon-name></italic> sp. <bold>26</bold> <italic><tp:taxon-name>Orthrius</tp:taxon-name></italic> sp. <bold>27</bold> <italic><tp:taxon-name>Pieleus</tp:taxon-name></italic> sp. <bold>28</bold> <italic><tp:taxon-name>Xenorthrius</tp:taxon-name></italic> sp. Scale bars 5mm.</p></caption><graphic xmlns:xlink="http://www.w3.org/1999/xlink" xlink:href="ZooKeys-092-035-g003.jpg" position="float" orientation="portrait" xlink:type="simple"/></fig><fig id="F4" position="float" orientation="portrait"><label>Figures 29–37.</label><caption><p>Spicular forks of <bold>29</bold> <italic><tp:taxon-name>Aphelochroa</tp:taxon-name></italic> sp. <bold>30</bold> <italic><tp:taxon-name>Caridopus monstruosus</tp:taxon-name></italic> <bold>31</bold> <italic><tp:taxon-name>Dozocolletus discophorus</tp:taxon-name></italic> <bold>32</bold> <italic><tp:taxon-name>Gyponyx</tp:taxon-name></italic> sp. <bold>33</bold> <italic><tp:taxon-name>Neorthrius</tp:taxon-name></italic> sp. <bold>34</bold> Nonalatus brevis <bold>35</bold> <italic><tp:taxon-name>Orthrius sepulcralis</tp:taxon-name></italic> <bold>36</bold> <italic><tp:taxon-name>Pseudoastigmus pygidialis</tp:taxon-name></italic> <bold>37</bold> <italic><tp:taxon-name>Xenorthrius simplex</tp:taxon-name></italic>. Scale bars 0.5mm.</p></caption><graphic xmlns:xlink="http://www.w3.org/1999/xlink" xlink:href="ZooKeys-092-035-g004.jpg" position="float" orientation="portrait" xlink:type="simple"/></fig><fig id="F5" position="float" orientation="portrait"><label>Figures 38–46.</label><caption><p>Aedeagi of <bold>38</bold> <italic><tp:taxon-name>Aphelochroa</tp:taxon-name></italic> sp. <bold>39</bold> <italic><tp:taxon-name>Caridopus</tp:taxon-name></italic> sp. <bold>40</bold> <italic><tp:taxon-name>Dozocolletus discophorus</tp:taxon-name></italic> <bold>41</bold> <italic><tp:taxon-name>Gyponyx</tp:taxon-name></italic> sp. <bold>42</bold> <italic><tp:taxon-name>Neorthrius</tp:taxon-name></italic> sp. <bold>43</bold> <italic><tp:taxon-name>Nonalatus brevis</tp:taxon-name></italic> <bold>44</bold> <italic><tp:taxon-name>Orthrius sepulcralis</tp:taxon-name></italic> <bold>45</bold> <italic><tp:taxon-name>Pseudoastigmus pygidialis</tp:taxon-name></italic> <bold>46</bold> <italic><tp:taxon-name>Xenorthrius simplex</tp:taxon-name></italic>. Scale bars 1mm.</p></caption><graphic xmlns:xlink="http://www.w3.org/1999/xlink" xlink:href="ZooKeys-092-035-g005.jpg" position="float" orientation="portrait" xlink:type="simple"/></fig><fig id="F6" position="float" orientation="portrait"><label>Figures 47–57.</label><caption><p>Terminal abdominal segments of <bold>47</bold> <italic><tp:taxon-name>Aphelochroa</tp:taxon-name></italic> sp. <bold>48</bold> <italic><tp:taxon-name>Caridopus</tp:taxon-name></italic> sp. <bold>49</bold> <italic><tp:taxon-name>Dozocolletus discophorus</tp:taxon-name></italic> <bold>50</bold> <italic><tp:taxon-name>Gyponyx</tp:taxon-name></italic> sp. <bold>51</bold> <italic><tp:taxon-name>Languropilus fortipes</tp:taxon-name></italic> <bold>52</bold> <italic><tp:taxon-name>Neorthrius</tp:taxon-name></italic> sp. <bold>53</bold> <italic><tp:taxon-name>Nonalatus brevis</tp:taxon-name></italic> <bold>54</bold> <italic><tp:taxon-name>Orthrius sepulcralis</tp:taxon-name></italic> <bold>55</bold> <italic><tp:taxon-name>Pieleus irregularis</tp:taxon-name></italic> <bold>56</bold> <italic><tp:taxon-name>Pseudoastigmus pygidialis</tp:taxon-name></italic> <bold>57</bold> <italic><tp:taxon-name>Xenorthrius simplex</tp:taxon-name></italic>. Scale bars 1mm.</p></caption><graphic xmlns:xlink="http://www.w3.org/1999/xlink" xlink:href="ZooKeys-092-035-g006.jpg" position="float" orientation="portrait" xlink:type="simple"/></fig><fig id="F8" position="float" orientation="portrait"><label>Figures 64–68.</label><caption><p>Habitus of <bold>64</bold> <italic><tp:taxon-name>Nonalatus brevis</tp:taxon-name></italic> <bold>65</bold> <italic><tp:taxon-name>Orthrius sepulcralis</tp:taxon-name></italic> <bold>66</bold> <italic><tp:taxon-name>Pieleus irregularis</tp:taxon-name></italic> <bold>67</bold> <italic><tp:taxon-name>Pseudoastigmus pygidialis</tp:taxon-name></italic> <bold>68</bold> <italic><tp:taxon-name>Xenorthrius mouhoti</tp:taxon-name></italic>.</p></caption><graphic xmlns:xlink="http://www.w3.org/1999/xlink" xlink:href="ZooKeys-092-035-g008.jpg" position="float" orientation="portrait" xlink:type="simple"/></fig></tp:treatment-sec><ref-list><ref id="B17"><mixed-citation xmlns:xlink="http://www.w3.org/1999/xlink" xlink:type="simple"><person-group><name name-style="western"><surname>Gorham</surname><given-names>HS</given-names></name></person-group> (<year>1892</year>)<article-title> Viaggio di Leonardo Fea in Birmania e Vicine. Annali del Museo Civico di Storia Naturale di Genova, Ser.</article-title><source>2a</source><volume>12</volume> (<issue>32</issue>):<fpage>718</fpage>-<lpage>746</lpage>.</mixed-citation></ref><ref id="B18"><mixed-citation xmlns:xlink="http://www.w3.org/1999/xlink" xlink:type="simple"><person-group><name name-style="western"><surname>Gorham</surname><given-names>HS</given-names></name></person-group> (<year>1893</year>)<article-title> A list of the Coleoptera, of the family Cleridae, collected by Mr. Doherty in Burmah and Northern India, with descriptions of new species; and of some species from Borneo, Perak, &amp;c., from the collection of Alexander Fry, Esq.</article-title><source>Proceedings of the Zoological Society of London</source><volume>39</volume>:<fpage>566</fpage>-<lpage>581</lpage>.</mixed-citation></ref><ref id="B47"><mixed-citation xmlns:xlink="http://www.w3.org/1999/xlink" xlink:type="simple"><person-group><name name-style="western"><surname>Schenkling</surname><given-names>S</given-names></name></person-group> (<year>1903</year>)<article-title> Coleoptera. Malacodermata. Fam. Cleridae.</article-title> In: <person-group><name name-style="western"><surname>Wytsman</surname><given-names>P</given-names></name></person-group> (<role>Ed</role>) <source>Genera Insectorum, Fasc. 13</source>, <publisher-name>P. Wytsman</publisher-name>, <publisher-loc>Bruxelles</publisher-loc>, <lpage>124</lpage>pp.</mixed-citation></ref><ref id="B12"><mixed-citation xmlns:xlink="http://www.w3.org/1999/xlink" xlink:type="simple"><person-group><name name-style="western"><surname>Gerstmeier</surname><given-names>R</given-names></name><name name-style="western"><surname>Eberle</surname><given-names>J</given-names></name></person-group> (<year>2010</year>)<article-title> Revision of the Indo-Australian checkered beetle genus <italic>Xenorthrius</italic> Gorham, 1892 (Coleoptera: Cleridae, Clerinae).</article-title><source>Zootaxa</source><volume>2584</volume>:<fpage>1</fpage>-<lpage>121</lpage>.</mixed-citation></ref></ref-list></tp:taxon-treatment>
